# Supplementary material for: Construction of Polypyrrole-Coated CoSe2 Composite Material for Lithium-Sulfur Battery
Source: Nanomaterials (Basel). 2023 Feb 25;13(5):865. doi: 10.3390/nano13050865 (PMC10005037; doi:10.3390/nano13050865)
Supplement: Supplementary file 1 [file nanomaterials-13-00865-s001.zip]

Archive with 1 entries (1 files):
- nanomaterials-2226659-supplementary.pdf
